# Supplementary material for: Colletotrichum fructicola CfGti1 Transcriptionally Regulates Penetration, Colonization, and Pathogenicity on Apple
Source: J Fungi (Basel). 2026 Jan 2;12(1):36. doi: 10.3390/jof12010036 (PMC12842837; doi:10.3390/jof12010036)
Supplement: Supplementary file 1 [file jof-12-00036-s001.zip]

Archive with 1 entries (1 files):
- jof-4060574-supplementary.pdf
